# Supplementary material for: Anaerobic carboxydotrophic bacteria in geothermal springs identified using stable isotope probing
Source: Front Microbiol. 2015 Sep 1;6:897. doi: 10.3389/fmicb.2015.00897 (PMC4555085; doi:10.3389/fmicb.2015.00897)
Supplement: Supplementary file 1 [file Table1.XLSX]

## Sheet: Supplementary TableS1
Table S1: Relative abundance of phyla for all SIP fractions and original geothermal spring communities used in this study. Densities of fractions used are reported in g ml-1. N/A, indicates that sample analyzed was not a SIP fraction but rather the original bulk community.
	DCm2010	DCm2010_13CO	DCm2010_13CO+12CO2	DCm2010_13CO+13CO2	DCm2010_13CO+13CO2		DCmN11	DCmN11_control	DCmN11_13CO	DCmN11_13CO_dup	DCmN11_13CO	DCmN11_13CO+12CO2	DCmN11_12CO+13CO2		DCs9	DCs9_control	DCs9_12CO	DCs9_13CO	DCs9_13CO	DCs9_13CO	DCs9_13CO+12CO2	DCs9_12CO+13CO2		Lakelse3	L3_control	L3_control	L3_control	L3_13CO	L3_13CO	L3_13CO	L3_13CO+12CO2	L3_13CO+12CO2	L3_13CO+13CO2		Grayling1	GR1_control	GR1_13CO	GR1_13CO	GR1_13CO+12CO2	GR1_12CO+13CO2		Liard2	Liard2_13CO		PortageBrûlé1	PB1_12CO	PB1_13CO
Fraction density (g ml-1)	N/A	1.733	1.719	1.737	1.715		N/A	1.724	1.726	1.73	1.701	1.725	1.724		N/A	1.734	1.737	1.753	1.74	1.703	1.735	1.735		N/A	1.738	1.718	1.705	1.748/1.733	1.721	1.696	1.724	1.7	1.721		N/A	1.712	1.732/1.719	1.692	1.72	1.737		N/A	1.734		N/A	1.751	1.753
# sequences	9308	5328	5098	3912	7582		8699	16048	7468	22381	8716	1622	3214		9948	17128	6318	2195	6416	8234	5661	4940		12615	16440	4142	8346	5680	9909	13545	1804	4433	7130		4985	12244	8519	11073	7848	21118		10799	6440		5070	15077	12911
Crenarchaeota	0.0214869	0	0	0	0		0.0114956	0	0.0133905	0.00446808	0.0344195	0	0.0311139		0.0402091	0	0	0	0	0.0121448	0	0		0	0.109489	0	0	0	0	0	0.166297	0	0		0	0.0163345	0.0117385	0.0270929	0	0.0047353		0	0		0	0	0
Euryarchaeota	0.558659	0.0750751	0.156924	0.894683	1.02875		0.586274	0.0997009	0.200857	0.00446808	0.114732	0.0616523	0.653391		0	0.0934143	0	0.136674	0.0467581	0.0121448	0	0.303644		0	0.212895	0.144858	0.0599089	0.0528169	0	0	0.997783	0.0451162	0.0280505		1.94584	3.50376	0.798216	2.05003	0.955657	0.359883		2.01871	5.43478		0.197239	0.623466	0.944931
Korarchaeota	0	0	0	0	0		0	0	0	0	0	0	0		0	0	0	0	0	0	0	0		0	0	0	0	0	0	0	0	0	0		0	0	0	0	0	0		0	0		0	0	0
Thaumarchaeota	2.63214	0.112613	0.392311	0.0511247	0.646267		0.712726	0.186939	0.107124	0.0134042	0.229463	0.431566	1.96017		64.0229	47.3319	60.8579	24.738	3.95885	30.8234	36.9723	15.3644		0.0396354	0.182482	0.289715	0.0359454	0.0704225	0.0807347	0.900701	1.99557	1.24069	0.0841515		94.8245	83.0366	40.6034	93.9854	48.7768	36.3718		1.12047	2.91925		0.177515	4.19845	0.805515
Acidobacteria	11.2269	1.12613	4.72734	0.562372	7.6497		3.98896	4.65479	1.60686	0.69702	7.76732	2.836	5.84941		1.28669	2.94255	0.807217	0.865604	1.46509	2.78115	0.353294	0.587045		3.31352	5.20073	6.83245	8.4232	0.316901	1.18074	5.01292	4.60089	6.67719	1.30435		0.140421	0.351192	0.399108	0.0722478	0.739042	1.02282		1.39828	2.93478		1.36095	0.855608	0.650608
Actinobacteria	0.429738	0.225225	4.82542	0.383436	3.57425		0.241407	1.16525	0.482057	0.0714892	0.413034	0.924784	1.02676		0.160836	0.256889	0.158278	0.501139	0.0935162	0.837989	0.547606	0.0607287		0.396354	1.95255	1.71415	1.32998	0.510563	1.54405	1.09265	6.43016	2.03023	0.813464		0	0	0	0.00903098	0	0.0236765		0.0555607	0.310559		0.0394477	0.444385	0.371776
Aquificae	0	0	0	0	0		0	0	0	0	0	0	0		0	0	0	0	0	0	0.0176647	0		0	0.0182482	0	0	0	0	0	0	0	0		0	0	0	0	0	0		0	0		0	0	0
Armatimonadetes	1.53631	0.187688	1.41232	0.102249	0.672646		0.988619	0.660518	0.187467	0.0670211	0.447453	0.246609	0.342253		1.08565	1.09762	0.712251	0.364465	0.0623441	2.38037	0.565271	0.242915		0.507333	0.894161	0.627716	0.766834	0.264085	1.50368	0.6866	1.8847	1.17302	0.743338		0.0200602	0.0490036	0.0117385	0	0.114679	0.0142059		0.342624	0.295031		0.433925	0.40459	0.23236
BD1-5	0	0	0	0	0		0	0	0	0	0	0	0		0	0	0	0	0	0	0	0		0	0	0	0	0	0	0	0	0	0		0	0	0	0	0	0		0	0		0	0.0132652	0.00774533
Bacteroidetes	3.685	0.0375375	15.3982	0.102249	1.05513		4.86263	1.18395	0.602571	0.0446808	2.97155	0.246609	1.83572		0.331725	0.461233	0.237417	0.774487	0	0.497935	0.105988	0.97166		14.562	7.75547	5.16659	3.16319	0.211268	0.181653	1.94168	1.60754	1.82721	1.29032		0	0.0245018	0.0234769	0.018062	0.0637105	0.047353		3.28734	1.36646		7.4359	2.11581	1.44838
CK-1C4-19	0	0	0	0	0		0	0	0	0	0	0	0		0	0.0116768	0	0	0	0	0	0		0	0	0	0	0	0	0	0	0	0		0	0	0	0	0	0		0	0		0	0	0
Candidate_division_BRC1	0.354534	0.0187688	0.0196155	0.0255624	0.0527565		0.0459823	0.0186939	0	0	0.0114732	0.0616523	0		0.0402091	0.0175152	0.0949668	0.455581	0.623441	0.352198	0.777248	0.0202429		0.103052	0.152068	0.0724288	0.179727	0	0	0.0295312	0	0	0.322581		0	0.0490036	0.176077	0.00903098	0.0382263	0.0568236		0.166682	0.0465839		0.0986193	0.205611	0.131671
Candidate_division_KB1	0	0	0	0	0		0	0	0	0	0	0	0		0	0	0	0	0	0	0	0		0.19025	0.13382	0.0724288	0.251618	0	0.0302755	0.169804	0.0554324	0.0676743	0		0	0.0490036	0	0.00903098	0	0		0.0185202	0		0	0	0
Candidate_division_OD1	0.0644607	0	1.58886	0	0.0659457		0.310381	0.199402	0	0	0.114732	0.0616523	0.0933416		0.0603136	0.0583839	0.174106	0	0.0467581	0.0364343	0.0353294	0.0202429		0.380499	0.109489	0.0482859	0.0359454	0.0528169	0.0100918	0.125508	0	0.0676743	0.0420757		0.0200602	0	0.0352154	0	0	0		0.0555607	0.0621118		0	0.0795914	0.00774533
Candidate_division_OP11	0.182639	0	0.0980777	0	0.0395674		0.0459823	0	0	0	0.0114732	0.0616523	0		0	0	0	0	0	0	0.0176647	0.121457		0.103052	0.121655	0.0241429	0	0	0	0.0885936	1.66297	0.248139	0.0140252		0.100301	0.0245018	0	0.0722478	0.0254842	0.0520883		4.36151	2.2205		17.2978	7.37547	3.43893
Candidate_division_OP3	0	0	0	0	0		0	0	0	0	0	0	0		0	0	0	0	0	0	0	0		0	0	0	0	0	0	0	0	0	0		0.160481	0.114342	0	0.00903098	0.0637105	0.00947059		0	0		0	0	0
Candidate_division_TM7	0	0	0	0	0		0	0.00623131	0	0	0	0	0		0	0	0	0	0	0	0	0		0.103052	0.0304136	0.0241429	0.0479272	0	0	0.140273	0	0.0676743	0.0140252		0	0	0	0	0	0		0	0		0	0	0
Candidate_division_WS3	0.0322303	0	0.0196155	0	0.0131891		0.0344867	0.0498504	0.0133905	0.00446808	0	0	0.0311139		0	0	0	0.0455581	0	0.0121448	0	0.0202429		0	0	0.0241429	0	0	0	0	0	0	0		0	0	0	0	0	0		0	0		0	0	0
Candidate_division_WS6	0.118178	0	0	0	0		0.0114956	0.00623131	0	0	0.0229463	0	0		0	0	0	0.0455581	0	0	0	0		0	0	0	0	0	0	0	0.110865	0	0		0	0	0	0	0	0		0	0		1.14398	0.523977	0.294323
Chlamydiae	0.128921	0	0.0196155	0	0		0.0459823	0	0	0	0	0	0		0	0	0	0	0	0	0	0		0.00792707	0	0	0	0	0	0.0073828	0	0	0		0	0	0	0	0	0		0	0		0.0394477	0.285203	0.092944
Chlorobi	1.68672	0.15015	1.84386	0.178937	0.791348		1.90827	0.361416	0.133905	0.0268085	1.31941	0.431566	1.1201		1.36711	2.62144	0.64894	0.501139	0.0935162	2.05247	0.0706589	0.34413		5.67578	2.3236	3.11444	0.982507	0.176056	0.625694	5.34515	2.16186	6.67719	3.60449		0.0401204	0.00816727	0.0469539	0.361239	0.114679	0.222559		2.46319	0.76087		6.23274	0.464283	0.425993
Chloroflexi	16.459	0.675676	2.58925	0.766871	7.17489		6.89734	7.07253	2.42367	0.491488	14.8692	2.46609	3.60921		7.83072	12.0096	7.3441	2.64237	1.02868	20.0632	9.22099	5.87045		8.13317	6.5146	8.30517	6.90151	0.316901	0.989	1.29199	4.60089	3.04534	2.49649		1.14343	8.52663	0.622139	0.930191	2.45923	1.14121		58.3665	35.2329		8.22485	0.902036	0.549919
Cyanobacteria	22.2712	0.0750751	1.15732	0.0511247	0.408863		47.5917	8.05708	0.107124	0.263616	1.34236	0.123305	0.746733		0.743868	0.788183	0	0	0	0.0607238	0.0353294	0.0809717		27.1899	9.61071	7.41188	8.8186	0.0176056	0.0201837	0.494647	1.10865	1.06023	0.112202		0.0401204	0.0326691	0.0117385	0	0	0.00947059		0	0		16.3708	1.12091	1.26249
Deferribacteres	0.27933	0.0187688	0	0	0		0.275894	0.0997009	0	0	0	0	0		0	0	0	0	0	0	0	0		0	0	0	0	0	0	0	0	0	0		0.0200602	0.0735054	0	0	0.0254842	0		0.907491	1.5528		0.0197239	0	0
Deinococcus-Thermus	0.268586	1.82057	0.0588466	0.792434	7.02981		0.482814	0.554586	0.736476	0.536169	3.61404	0.246609	0.715619		2.24166	3.8475	9.11681	12.6196	11.2219	6.376	11.3054	61.7206		0.0554895	0.243309	0.555287	0.299545	0.0352113	0.100918	0.13289	0.388027	0.541394	2.14586		0.0601805	0.481869	0.246508	0.018062	0.560652	1.8373		0.916752	0.108696		0	0.0265305	0.0309813
Elusimicrobia	0.0214869	0	0	0	0		0.114956	0.00623131	0	0	0	0	0		0	0	0	0	0	0	0	0		0	0	0.0482859	0.0119818	0	0	0.0073828	0	0	0		0	0	0	0.00903098	0	0		0	0		0.0591716	0.0331631	0.0309813
Fibrobacteres	0	0	0	0	0.0131891		0	0	0	0	0	0	0		0	0	0	0	0	0	0	0		0	0	0	0	0	0	0	0	0	0		0	0	0	0	0	0		0.00926012	0.0310559		0	0	0
Firmicutes	0.118178	88.2132	16.9674	76.4059	9.31153		0.436832	0.112164	81.5479	95.6123	17.1983	69.9753	52.5202		2.12103	2.49299	6.25198	40.6378	77.8367	9.64294	28.2282	8.21862		7.34047	2.25669	0.917431	0.790798	94.6655	85.2054	22.0672	36.9734	33.4988	42.9453		0.0401204	0.522705	47.7521	0.243836	41.3991	34.615		1.59274	31.413		0.433925	48.3783	23.2437
Fusobacteria	0.150408	0	0.0392311	0.0255624	0.0131891		1.20704	0.0934696	0.0267809	0	0.103258	0	0		0	0	0	0	0	0	0	0		0.206104	0.0912409	0.0482859	0.0718907	0	0	0.0073828	0	0	0		0	0	0	0	0	0		0.833411	3.15217		0	0	0
GAL08	0	0	0	0	0		0	0	0	0	0	0	0		4.62405	7.79426	2.48496	0.501139	0.218204	7.35973	0.900901	0.242915		0.0871978	0.0486618	0.0724288	0.143781	0	0	0.0442968	0.110865	0.0902323	0		0	0	0	0	0	0		0	0		0	0	0
Gemmatimonadetes	2.55694	0.431682	0.431542	0.178937	1.60907		0.517301	2.62961	0.615961	0.21	1.35383	2.5894	3.98258		0.110575	0.461233	0.0633112	0.0911162	0	0.0607238	0.158983	0.0404858		0.721363	1.13747	1.71415	1.98898	0.228873	0.60551	1.46918	3.15965	2.84232	0.224404		0.0200602	0.0163345	0	0.018062	0	0		0.00926012	0		0	0.00663262	0.00774533
Lentisphaerae	0	0	0	0	0		0.0229911	0	0	0	0	0	0		0	0	0	0	0	0	0	0.0202429		0	0	0	0	0	0	0	0.221729	0	0		0	0	0	0	0	0		0	0.0621118		0	1.08112	0.658353
NPL-UPA2	0	0	0	0	0		0	0	0	0	0	0	0		0	0	0	0	0	0	0	0		0	0	0	0	0	0	0	0	0	0		0	0	0	0	0	0		0	0		0	0.0729588	0.023236
Nitrospirae	0.827245	0.0187688	0.294233	0.0255624	0.435241		0.275894	0.130857	0.0803428	0.0178723	0.814594	0.246609	0.0933416		6.31283	5.69243	1.9943	1.68565	0.374065	5.13724	4.8578	0.222672		0.214031	0.231144	0.338001	0.33549	0.0176056	0.0302755	0.0885936	0.221729	0.180465	0.0140252		0.782347	0.95557	0.340416	1.21918	0.598879	0.369353		8.2415	0.590062		0.295858	0.444385	0.185888
Planctomycetes	18.0168	2.49625	1.98117	1.53374	24.4527		13.6567	43.7251	3.2271	0.34851	12.5975	8.32306	7.12508		0.271411	0.274404	0.0158278	0.22779	0.0311721	0.327909	0.247306	0.526316		5.85811	11.3017	13.9063	14.7975	0.633803	1.65506	8.2835	7.42794	12.7679	1.3885		0.200602	1.19242	0.199554	0.171589	0.751784	0.198882		2.04649	4.02174		4.85207	3.93314	2.14546
Proteobacteria	15.492	4.16667	45.4884	17.8681	33.1179		14.0591	28.2465	7.39154	1.4834	31.7806	9.74106	17.4549		2.2316	2.90168	4.35264	11.9818	2.40025	2.38037	1.96078	3.88664		24.4312	48.9173	48.0203	50.1797	2.11268	5.15693	49.509	21.3415	24.656	40		0.260782	0.465534	3.86196	0.577982	2.72681	23.3782		10.4084	5.91615		33.2742	22.5973	61.0022
S2R-29	0	0	0	0	0		0	0	0	0	0	0	0		0.150784	0.0350304	0.0633112	0	0	0.0121448	0	0		0	0	0	0	0	0	0	0	0	0		0	0	0	0	0	0		0	0		0	0	0
SM2F11	0.0214869	0	0	0	0		0	0	0	0	0	0	0		0	0.0116768	0	0	0	0	0	0		0	0	0	0	0	0	0	0.720621	0	0		0	0	0	0	0	0		0	0		0.236686	2.07601	0.666099
Spirochaetes	0.118178	0.131381	0.215771	0	0.382485		0.195425	0.105932	0.401714	0.0536169	2.13401	0.739827	0.591164		0	0.00583839	0	0	0.015586	0	0.0529942	0.0809717		0.0871978	0.0486618	0.0241429	0.0359454	0.158451	0.625694	0.775194	0.609756	0.902323	2.06171		0	0	4.80103	0.117403	0.433231	0.165735		0.629688	0.248447		0.808679	0.941832	1.03787
Synergistetes	0	0	0	0	0		0	0.0249252	0	0	0	0	0		0	0	0	0	0	0	0	0		0	0	0	0	0	0	0	0	0	0		0	0.0245018	0	0	0	0		0.0185202	0.015528		0	0	0
TA06	0.0107434	0	0	0.0255624	0.0395674		0.0574779	0.0186939	0	0.00446808	0.0229463	0	0		1.13591	0.753153	0.680595	0.0455581	0.0467581	0.582949	0.93623	0.161943		0	0	0	0	0	0	0	0	0	0		0.120361	0.0898399	0.0586923	0.0722478	0.0764526	0.047353		0.555607	0.947205		0	0.0464283	0
TM6	0.0107434	0	0	0	0		0	0	0	0	0	0	0		0	0	0	0	0	0	0	0		0.0158541	0	0	0	0	0	0.0073828	0.110865	0	0		0	0	0	0	0	0		0	0		0.0591716	0.159183	0.0542173
Tenericutes	0	0	0	0	0		0	0	0	0	0	0	0.0311139		0	0	0	0	0	0	0	0		0	0	0	0	0	0	0	0	0	0		0	0	0	0	0	0		0	0		0	0	0
Thermotogae	0.118178	0.0187688	0.0196155	0	0.224215		0	0.0436191	0	0.0134042	0.0114732	0	0		3.57861	7.52569	3.4188	0.820046	0.405237	7.6512	2.22576	0.303644		0.0396354	0.249392	0.338001	0.155763	0.105634	0.322939	0.191953	1.27494	0.203023	0.112202		0.0601805	0.35936	0	0	0.0382263	0.0047353		0	0		0	0	0.023236
Verrucomicrobia	0.601633	0	0.255002	0.0255624	0.197837		0.413841	0.486042	0.0937333	0.0312765	0.699862	0.184957	0.186683		0.251307	0.513779	0.522317	0.273349	0.0311721	0.546514	0.406289	0.566802		0.237812	0.152068	0.144858	0.191709	0.0528169	0.131194	0.0885936	0.0554324	0.0902323	0.238429		0	0.0326691	0	0	0.0382263	0.047353		0.175942	0.357143		0.907298	0.590303	0.224615
WCHB1-60	0	0	0	0	0		0	0	0	0	0	0	0		0	0	0	0.0455581	0	0	0	0		0	0	0	0	0	0	0	0	0	0		0	0	0	0	0	0		0	0		0	0	0
