# Supplementary material for: Anaerobic carboxydotrophic bacteria in geothermal springs identified using stable isotope probing
Source: Front Microbiol. 2015 Sep 1;6:897. doi: 10.3389/fmicb.2015.00897 (PMC4555085; doi:10.3389/fmicb.2015.00897)
Supplement: Supplementary file 2 [file Table2.XLSX]

## Sheet: Supplementary TableS2
Table S2: The percent of total sequences associated with OTUs identified in heavy fractions of 13CO incubations present at 1% of sequences in at least one sample site. The density of the heavy fraction analyzed is reported in g ml-1. The percent of total sequences for each OTU is reported with BLAST identification and percent identity similarity to the top cultured BLAST hit. Numbers in brackets …
OTU	Phylum	BLAST Identification	Identity (%)	DCm2010 1.733 g ml-1	DCmN11 1.726 g ml-1	DCs9 1.740 g ml-1	L3 1.721 g ml-1	GR1 1.726 g ml-1	Liard2 1.734 g ml-1	PB1 1.753 g ml-1
346	Firmicutes	Desulfotomaculum kuznetsovii/D. luciae	98			1.1 (n.d.)
807	Crenarchaeota	Thermofilum "adornatus" sp. 1910b	87					1.0 (1.6)
1293	Firmicutes	Desulfotomaculum carboxydivorans/D. nigrificans	100				4.8 (n.d.)
1862	Firmicutes	Thermincola potens/ T. carboxydiphila	99	1.3 (n.d.)	1.0 (n.d.)
2200	Firmicutes	Lactococcus lactis	100							2.2 (n.d.)
2521	Crenarchaeota	Ignisphaera aggregans	86					1.6 (2.6)
2632	Proteobacteria	Candidatus Alysiosphaera europeae	92		1.4 (0.7)
2780	Firmicutes	Moorella glycerini	99					1.1 (n.d.)
3148	Firmicutes	Desulfotomaculum kuznetsovii/D. luciae	99			30.0 (n.d.)
3341	Spirochaetes	Treponema caldaria	93					4.7 (n.d.)
3442	Firmicutes	Thermolithobacter carboxydivorans	100			8.9 (n.d.)
3528	Planctomycetes	Planctomycete isolate A-2	88	1.4 (1.0)	1.3 (0.5)
4074	Euryarchaeota	Salarchaeum japonicum	72						4.1 (0.1)
4399	Firmicutes	Clostridium sp. TG60-1	94				1.6 (n.d.)
4974	Chloroflexi	Oscillochloris trichoides	93		1.0 (0.7)				24.0 (16.4)
5238	Proteobacteria	Sulfurisoma sediminicola	97							1.9 (3.0)
5390	Crenarchaeota	Thermofilum "adornatus" sp. 1910b	89					1.3 (1.9)
5984	Firmicutes	Pelotomaculum schinkii	96					2.7 (n.d.)
6677	Firmicutes	Thermincola potens/ T. carboxydiphila	97				1.5 (n.d.)
6712	Firmicutes	Thermincola potens/ T. carboxydiphila	96	3.1 (n.d.)	2.9 (n.d.)		1.3 (n.d.)
7113	Firmicutes	Desulfotomaculum indicum	97	1.1 (n.d.)
7519	Firmicutes	Desulfovirgula thermocuniculi	99			4.4 (0.1)
7600	Firmicutes	Carboxydocella thermautrotrophica	98	7.6 (n.d.)	2.9 (n.d.)	17.9 (0.0)		17.0 (n.d.)	28.0 (n.d.)
7775	Proteobacteria	Aeromonas salmonicida	100							1.5 (n.d.)
8698	Firmicutes	Thermoacetogenium phaeum	92			2.2 (0.0)
9076	Firmicutes	Sporomusa sphaeroides	94							15. 7 (n.d.)
9278	Crenarchaeota	Thermofilum "adornatus" sp. 1910b	85					1.0 (1.6)
9349	Proteobacteria	Vulgatibacter incomptus	89			1.9 (0.1)
10237	Deinococcus-Thermus	Thermus antranikianii	100			4.8 (0.4)
10539	Crenarchaeota	Thermofilum "adornatus" sp. 1910b	86					8.2 (33.6)
11120	Chloroflexi	Dehalococcoides mccartyi (Candidate division OP11, 100%)	75							2.1 (6.8)
11154	Firmicutes	Thermovenabulum gondwanense	99				1.2 (n.d.)
11394	Crenarchaeota	Aeropyrum pernix	86					2.6 (3.0)
11557	Crenarchaeota	Thermofilum "adornatus" sp. 1910b	86					1.6 (0.6)
12390	Crenarchaeota	Ignisphaera aggregans	87					6.1 (13.7)
12486	Firmicutes	Caloramator australicus	99				7.3 (n.d.)
12629	Firmicutes	Carboxydothermus islandicus	100				1.7 (n.d.)
13492	Crenarchaeota	Ignisphaera aggregans	87			3.7 (60.5)		1.7 (2.1)
14221	Firmicutes	Desulfurispora thermophila	97		1.6 (n.d.)		7.5 (0.0)	< 1%
14600	Planctomycetes	Algisphaera agarilytica	86						1.1 (1.3)
15039	Proteobacteria	Hydrogenophaga atypica	99					1.6 (n.d.)
15168	Acidobacteria	Thermoanaerobaculum aquaticum	89						1.3 (1.2)
16397	Proteobacteria	Thiofaba tepidiphila	99						3.2 (0.8)
17521	Chloroflexi	Dehalococcoides sp. BHI80-15	93						6.9 (2.8)
17597	Firmicutes	Streptococcus thermophilus	100							26.7 (n.d.)
17802	Armatimonadetes	Fimbriimonas ginsengisoli	89				1.3 (n.d.)
17948	Firmicutes	Thermincola potens/ T. carboxydiphila	99	68.2 (n.d.)	65.5 (n.d.)		48.4 (n.d.)	3.9 (n.d.)
17986	Firmicutes	Thermincola potens/ T. carboxydiphila	90			8.1 (n.d.)
17990	Crenarchaeota	Staphylothermus hellenicus	85					2.0 (6.3)
18478	Deinococcus-Thermus	Thermus scotoductus	100			5.4 (0.2)
19587	Deinococcus-Thermus	Meiothermus cerbereus	99	1.0 (0.1)
20393	Acidobacteria	Thermoanaerobaculum aquaticum	100			1.4 (0.1)
20883	Firmicutes	Candidatus Desulforudis audaxviator	93					15.1 (n.d.)
21098	Proteobacteria	Azonexus caeni	98							19.3 (0.2)
21509	Firmicutes	Caldicoprobacter guelmensis	89					1.0 (n.d.)
22576	Acidobacteria	Thermoanaerobaculum aquaticum	95						1.8 (0.6)
23255	Proteobacteria	Acidovorax delafieldii	100				1.4 (3.4)
23318	Proteobacteria	Beijerinckia mobilis	100							2.3 (n.d.)
