# Supplementary material for: Anaerobic carboxydotrophic bacteria in geothermal springs identified using stable isotope probing
Source: Front Microbiol. 2015 Sep 1;6:897. doi: 10.3389/fmicb.2015.00897 (PMC4555085; doi:10.3389/fmicb.2015.00897)
Supplement: Supplementary file 3 [file DataSheet1.FASTA]

>denovo3148 DCs9S1213COF6_752
AAGGCCCGGGAACGTATTCACCGCAGTATGCTGACCTGCGATTACTAGCGATTCCGACTTCATGCAGGCGAGTTGCAGCCTGCAATCCGAACTGAGACCGGCTTTTTGGGATTCGCTCCCCCTCGCGGGTTCGCTGCCCTTTGTACCGGCCATTGTAGCACGTGTGTAGCCCAGGACATAAGGGGCATGATGATTTGACGTCATCCCCACCTTCCTCCGTTTTGTCAACGGCAGTTCGGCTAGAGTGCTCGGCTTTTCCCGTTAGCAACTAACCGTAGGGGTTGCGCTCGTTGCGGGACTTAACCCAACATCTCACGACACGAGCTGACGACAACCATGCACCACCTGTCTCCCTGTCACGGGATTCCTCCCGTGAAATCCGTGTTTCCACGGCCGTCAGGGGATGTCAAGCCCTGGTAAGGTTCTTCGCGTTGCGTCGAATTAAACCACATGCTCCACCGCTTGTGCGGGCCC
>denovo3442 DCs9S1213COF6_1991
AAGGCCCGGGAACGTATTCACCGCCGCATGCTGATCGGCGATTACTAGCGATTCCGCCTTCATGCAGGCGAGTTGCAGCCTGCAATCCGAACTGGGACCGGCTTTTTGGGATTAGCTCCCCCTCGCGGGTTCGCAACCCTTTGTACCGGCCATTGTAGCACGTGTGTAGCCCAGGGCATAAGGGGCATGATGATTTGACGTCATCCCCACCTTCCTCCGGTTTGTCACCGGCAGTCTCCTTAGAGTGCCCGGCTTTACCCGCTGGCAACTAAGGATAGGGGTTGCGCTCGTTGCGGGACTTAACCCAACATCTCACGACACGAGCTGACGACAACCATGCACCACCTGTATACCCGTCCATACCTTACGGTATGGAAAGACGCATCTCTGCGCCCGTCGGGTATATGTCAAGCCCTGGTAAGGTTCTTCGCGTTGCGTCGAATTAAACCACATGCTCCACCGCTTGTGCGGGCCC
>denovo7600 Liard213COF6_81
AAGGCCCGGGAACGTATTCACCGCAGTTTGCTGACCTGCGATTACTAGCGATTCCGACTTCATGCAGGCGAGTTGCAGCCTGCAATCCGAACTGGGACCGGCTTTTTGGGATTTGCTCCGCCTCACGGCTTCGCTGCCCTCTGTACCGGCCATTGTAGCACGTGTGTAGCCCAGGACATAAGGGGCATGATGATTTGACGTCATCCCCACCTTCCTCCGGTTTGTCACCGGCAGTCTGCCTAGAGTGCCCACCTTCCGTGCTGGCAACTAAGCATAGGGGTTGCGCTCGTTGCGGGACTTAACCCAACATCTCACGACACGAGCTGACGACAACCATGCACCACCTGTATGGATGTCTTGACCGAAGCCAAGAACGCTACATCTCTGCAGCTGTCATCCATATGTCAAGCCCTGGTAAGGTTCTTCGTGTTGCTTCGAATTAAACCACATGCTCCACCGCTTGTGCGGGCCCCCGCCAA
>denovo12486 NGM5_7810
AAGGCCCGGGAACGTATTCACCGCGGCATGCTGATCCGCGATTACTAGCAACTCCGGCTTCATGCAGGCGAGTTGCAGCCTGCAATCCGAACTGGGACCACTTTTTAAGATTTGCTCCCCCTCACGGGTTCGCTTCTCTCTGTAGTGGCCATTGTAGCACGTGTGTAGCCCAGGGCATAAGGGGCATGATGATTTGACGTCATCCCCACCTTCCTCCAGGTTACCCTGGCAGTCTCGTTAGAGTGCCCACCCGAAGTGCTGGCAACTAACGATAGGGGTTGCGCTCGTTGCGGGACTTAACCCAACATCTCACGACACGAGCTGACGACAACCATGCACCACCTGTCTCACCGCTCCCCAAAAGGGGCACCCCCATGTCTCCACAGGGTTCGGTGGATGTCAAGCCCTGGTAAGGTTCTTCGCGTTGCTTCGAATTAAACCACATGCTCCGCTGCTTGTGCGGGCCC
>denovo14221 L313CO13CO2F6_951
AAGGCCCGGGAACGTATTCACCGCAGTATGCTGACCTGCGATTACTAGCGATTCCGACTTCATGCAGGCGAGTTGCAGCCTGCAATCCGAACTGGGACCTGCTTTTTGGGTTTCGCTCCGCCTCGCGGCTTCGCTTCCCTCTGTACAGGCCATTGTAGCACGTGTGTAGCCCAGGACATAAGGGGCATGATGATTTGACGTCATCCCCACCTTCCTCCGTTTTGTCAACGGCAGTTCGTTTAGAGTGCCCACCTTAACGTGCTGGCAACTAAACGTAGGGGTTGCGCTCGTTGCGGGACTTAACCCAACATCTCACGACACGAGCTGACGACAACCATGCACCACCTGTCTCCCTGTCTGACCCAAAGGCCAGAACAACTGCTTTCACAGCCTCTCAGGGGATGTCAAGCCCTGGTAAGGTTCTTCGCGTTGCGTCGAATTAAACCACATGCTCCACCGCTTGTGCGGGCCC
>denovo17948 DCmat13COF1_4680
AAGGCCCGGGAACGTATTCACCGCAGTATGCTGACCTGCGATTACTAGCGATTCCGACTTCATGTAGTCGAGTTGCAGACTACAATCCGAACTGAGACCGGCTTTGCTGGGATTTGCTCCGGGTCACCCCATCGCTTCCCTTTGTACCGGCCATTGTAGCACGTGTGTAGCCCAGGACATAAGGGGCATGATGATTTGACGTCATCCCCACCTTCCTCCGGTTTGTCACCGGCAGTCTCTCTAGAGTGCCCACCTCCACGTGCTGGCAACTAAAGATAAGGGTTGCGCTCGTTGCGGGACTTAACCCAACATCTCACGACACGAGCTGACGACAACCATGCACCACCTGTCTTCGGGTCACAAGCAAGCTTGTGACGACTCGTGTTTCCACAAGCCTTCCCTCGATGTCAAGCCCTGGTAAGGTTCTTCGCGTTGCGTCGAATTAAACCACATGCTCCACCGCTTGTGCGGGCCC
>denovo17986 DCs9S1213COF6_1122
AAGGCCCGGGAACGTATTCACCGCGGCATGGCTGATCCGCGATTACTAGCGATTCCGACTTCATGCAGTCGAGTTGCAGACTGCAATCCGAACTGGGACCGGCTTTTTGGGATTCGCTCCGGGTCGCCCCTTCGCAGCCCTCTGTACCGGCCATTGTAGCACGTGTGTAGCCCAGGTCATAAAGGGCATGATGATTTGACGTCATCCCCACCTTCCTCCGGTTTGTCACCGGCAGTCTCCCTAGAGTGCCCGGCTTTACCCGCTGGCAACTAAGGATAGGGGTTGCGCTCGTTGCGGGACTTAACCCAACATCTCACGACACGAGCTGACGACAACCATGCACCACCTGTCTTCGGGTCCAGTGGAAACCCACCAGACGGATGCTGTTTCCAGCACCCTTCCCTCGATGTCAAGACCTGGTAAGGTTCTTCGCGTTGCGTCGAATTAAACCACATGCTCCACCGCTTGTGCGGGCCC
>denovo20883 Grayling113COCO2F7_1524
AAGGCCCGGGAACGCATTCACCGCCGTATGCTGACCGGCGATTACTAGCGATTCCGACTTCATGCAGGCGAGTTGCAGCCTGCAATCCGAACTGAGACCGGTTTTGGGGGATTTGCTCGGCCTCGCGGCTTCGCCTCCCGTTGTACCGGCCATTGTAGCACGTGTGTAGCCCAGGGTATAAAGGGCATGATGACTTGACGTCATCCCCACCTTCCTCCGCCTTGTCGACGGCAGTCTCGCTAGAGTGCCCACCTTAACGCGCTGGCAACTAGCAATAGGGGTTGCGCTCGTTGCGGGACTTAACCCAACACCTCACGGCACGAGCTGACGACAGCCATGCACCACCTGTGCCGGCTCCTCCGAAGAGGTCCGTCGTGTTTCCACTCTGTACCACCGGCATGTCAAACCCTGGTAAGGTTCTTCGCGTTGCGTCGAATTAAACCACATGCTCCACCGCTTGTGCGGGCCC
